# Supplementary material for: Assessing the Safety and Therapeutic Efficacy of Cannabidiol Lipid Nanoparticles in Alleviating Metabolic and Memory Impairments and Hippocampal Histopathological Changes in Diabetic Parkinson’s Rats
Source: Pharmaceutics. 2024 Apr 8;16(4):514. doi: 10.3390/pharmaceutics16040514 (PMC11054774; doi:10.3390/pharmaceutics16040514)
Supplement: Supplementary file 1 [file pharmaceutics-16-00514-s001.zip]

Archive with 1 entries (1 files):
- pharmaceutics-2889126-supplementary.pdf
